# Supplementary material for: iTRAQ-BASED Proteomic Analysis of the Mechanism of Fructose on Improving Fengycin Biosynthesis in Bacillus Amyloliquefaciens
Source: Molecules. 2021 Oct 19;26(20):6309. doi: 10.3390/molecules26206309 (PMC8539540; doi:10.3390/molecules26206309)
Supplement: Supplementary file 1 [file molecules-26-06309-s001.zip]

Archive with 1 entries (1 files):
- molecules-1365739-supplementary.xlsx
