# Supplementary material for: iTRAQ-BASED Proteomic Analysis of the Mechanism of Fructose on Improving Fengycin Biosynthesis in Bacillus Amyloliquefaciens
Source: Molecules. 2021 Oct 19;26(20):6309. doi: 10.3390/molecules26206309 (PMC8539540; doi:10.3390/molecules26206309)
Supplement: Supplementary file 1 [file molecules-26-06309-s001.zip › molecules-1365739-supplementary.xlsx]

## Sheet: Table S1
Protein ID	Protein name/ Description	Fold-change
		118/115	119/116	121/117	Average
Cellular amino acid, amide, Peptide metabolic and transport process
I2C429_BACAM	Gamma-glutamyl phosphate reductase	3.25327	3.37559	2.87633	3.1684
I2C480_BACAM	2-hydroxy-3-keto-5-methylthiopentenyl-1-phosphate phosphatase	2.74402	2.44463	3.2513	2.81332
I2C482_BACAM	Acireductone dioxygenase	3.09498	2.66716	2.15022	2.63746
I2C4X5_BACAM	Carbamoyl-phosphate synthase small chain	1.85955	6.22301	2.71144	3.598
I2C713_BACAM	Histidinol-phosphate aminotransferase	6.70551	1.7719	3.70831	4.06191
CYSK_BACSU	Cysteine synthase	6.06814	1.95341	3.16244	3.728
A0A4P7BQ47_9CAUL	Methylenetetrahydrofolate reductase	2.7431	3.74366	2.6819	3.05622
I2C0D3_BACAM	Pyridoxal 5'-phosphate synthase subunit PdxT	3.92673	3.16634	4.27127	3.78811
I2C0D4_BACAM	Serine--tRNA ligase	6.81474	2.92682	3.57236	4.43797
I2C0L9_BACAM	Cysteine--tRNA ligase	3.98396	3.41609	1.63574	3.01193
I2C1C4_BACAM	Aspartokinase	4.19328	1.0762	2.74516	2.67155
I2C8I6_BACAM	Valine-tRNA ligase	2.91402	3.11726	2.94413	2.9918
I2C0D3_BACAM	Pyridoxal 5'-phosphate synthase subunit PdxT	3.92673	3.16634	4.27127	3.78811
BSAP_BACSU	Aminopeptidase YwaD precursor	5.12487	36.9774	4.71626	15.6062
A0A4P7BMR0_9CAUL	Spermidine synthase	2.48816	2.57453	1.61871	2.22713
I2C694_BACAM	Gamma-glutamyltranspeptidase	3.23336	5.01099	4.61113	4.28516
M4KYK1_BACIU	2,3-dihydroxybenzoate-2,3-dehydrogenase	2.46132	2.44519	1.53143	2.14598
A0A1Y0X9W2_BACAM	ABC transporter ATP-binding protein	4.65123	19.3117	3.68128	9.21475
A0A369CNB4_BACAM	Minor extracellular serine protease Vpr	0.760685	3.72004	3.38775	2.62283
A0A4V7TL31_BACAM	Peptidase M42	2.57772	3.61322	3.68276	3.29123
A0A4V7TSD7_BACAM	Dipeptidase PepV	4.04947	2.77068	2.91545	3.2452
A0A5C8IUB1_BACAM	Probable cytosol aminopeptidase	3.84842	2.13224	2.6664	2.88235
I2C3K0_BACAM	Oligoendopeptidase F	1.35869	6.82268	2.31177	3.49771
HIS6_BACSU	Imidazole glycerol phosphate synthase subunit HisF	0.400939	0.133602	0.412498	0.31568
ARGC_BACAM	N-acetyl-gamma-glutamyl-phosphate reductase	0.313251	0.223762	0.826562	0.454525
I2C320_BACAM	D-alanine aminotransferase	0.160113	0.348095	0.546077	0.351428
I2C3P0_BACAM	Cystathionine gamma-synthase	0.371744	0.124423	0.330018	0.275395
I2C789_BACAM	Diaminopimelate decarboxylase	0.0755677	0.629902	0.294583	0.333351
I2C9S1_BACAM	Homoserine kinase	0.243574	0.806746	0.0475987	0.365973
I2CAL4_BACAM	Histidinol dehydrogenase	0.12949	0.914388	0.30598	0.449953
I2C8Z4_BACAM	Histidinol phosphatase	0.459245	0.331616	0.375989	0.38895
BIOF1_BACVZ	8-amino-7-oxononanoate synthase 1	0.343954	0.400046	0.50049	0.41483
A0A369C8Q5_BACAM	2-aminoadipate transaminase	0.247953	0.102038	0.567132	0.305708
A0A4V7TM52_BACAM	Peptide ABC transporter ATP-binding protein	0.138473	0.394742	0.423378	0.318865
I2C688_BACAM	Alanyl-D-alanine carboxypeptidase / D-alanyl-D-alanine-endopeptidase	0.23454	0.328461	0.123729	0.22891
RF2_BACSU	Peptide chain release factor 2	0.205555	0.185197	0.588723	0.326492
Protein translation, modification and metabolic process
A0A0D7XLI1_BACAM	50S ribosomal protein L23	3.07569	2.72152	1.52454	2.44058
A0A0D7XNU9_BACAM	50S ribosomal protein L13	3.87795	3.15871	2.28299	3.10655
A0A0D7XV55_BACAM	30S ribosomal protein S4	2.65924	2.34875	1.13762	2.04854
A0A0D7XXU2_BACAM	50S ribosomal protein L35	4.92669	2.11715	4.36951	3.80445
A0A1Y0X6Q2_BACAM	50S ribosomal protein L25	3.3514	11.6027	5.25072	6.73494
I2C0N0_BACAM	50S ribosomal protein L7/L12	2.6231	4.49649	3.01061	3.37674
I2C0Q5_BACAM	50S ribosomal protein L30	3.11988	2.88433	2.34604	2.78342
I2CA80_BACAM	SsrA-binding protein	4.7567	11.7262	12.4606	9.64784
I2CCE2_BACAM	30S ribosomal protein S6	3.26919	2.585	2.1627	2.6723
V5ISF9_BACAM	50S ribosomal protein L29	3.26415	2.64615	1.17978	2.36336
I2C8J9_BACAM	Lon protease	4.28635	1.25725	2.84416	2.79592
A0A4V7TRE2_BACAM	Protein GrpE	3.99205	1.90656	2.98125	2.95995
A0A1Y0XA59_BACAM	Putative pyruvate, phosphate dikinase regulatory protein	2.30326	2.56029	2.48608	2.44988
A0A4V7TK66_BACAM	Phosphoserine phosphatase	1.23875	2.28657	2.57638	2.0339
I2C739_BACAM	GTPase Der	4.78216	5.24539	2.74382	4.25713
I2C7V9_BACAM	GTPase Era	3.97193	2.94884	3.79203	3.57093
I2C7W2_BACAM	Endoribonuclease YbeY	4.67763	3.83251	2.16217	3.55743
A0A2S4EKN5_BACAM	30S ribosomal protein S2	0.497903	0.304254	0.491534	0.43123
A0A2U8RQM3_BACAM	50S ribosomal protein L15	0.429947	0.247625	0.662717	0.446763
I2C0P4_BACAM	50S ribosomal protein L2	0.629287	0.0989972	0.237941	0.322075
I2C280_BACAM	Aspartyl/glutamyl-tRNA (Asn/Gln) amidotransferase subunit B	0.357412	0.506166	0.460121	0.441233
I2C543_BACAM	ATP-dependent protease subunit HslV	0.352133	0.164721	0.516104	0.344319
I2C0J3_BACAM	ATP-dependent zinc metalloprotease FtsH	0.19255	0.283496	0.349823	0.27529
I2C0G5_BACAM	Ribosomal RNA small subunit methyltransferase A	0.32043	0.337282	0.590305	0.416006
Carbohydrate and energy metabolic process
I2C4J1_BACAM	Pyruvate dehydrogenase E1 component subunit alpha	3.26718	6.99874	2.68727	4.31773
I2C7G5_BACAM	Glucose-6-phosphate 1-dehydrogenase	4.84378	2.60858	2.98547	3.47927
I2C738_BACAM	Glycerol-3-phosphate dehydrogenase [NAD(P)+]	3.57032	2.76016	4.12529	3.48526
I2C9V2_BACAM	Fructosamine deglycase	2.09063	2.93409	5.7125	3.57907
I2CAC7_BACAM	Gluconokinase	3.13056	4.4128	1.78801	3.11046
I2CAM1_BACAM	HPr kinase/phosphorylase	2.83091	3.06912	3.98448	3.29484
I2C0V6_BACAM	2,5-diketo-D-gluconate reductase	2.59192	1.3155	4.62929	2.84557
I2C421_BACAM	6-phosphogluconolactonase	8.09336	2.42249	3.14066	4.55217
A0A1Y0XKU3_BACAM	Probable transaldolase	1.60934	2.77416	2.41152	2.26501
A0A4P7BQ47_9CAUL	Methylenetetrahydrofolate reductase	2.7431	3.74366	2.6819	3.05622
A0A4V7TSW3_BACAM	Fe-S cluster assembly protein SufB	2.30465	4.33545	3.0028	3.2143
I2C256_BACAM	Phosphoribosylaminoimidazole-succinocarboxamide synthase	6.75714	4.21655	3.46319	4.81229
I2C2R5_BACAM	Glutamate-1-semialdehyde 2,1-aminomutase	3.61464	2.81037	2.31931	2.91478
I2C8G2_BACAM	Quinolinate synthase A	3.41541	11.3237	2.72913	5.82275
A0A2S4EV54_BACAM	Heme-degrading monooxygenase HmoA	1.52151	4.972	3.03019	3.17457
NFRA2_BACSU	FMN reductase [NAD(P)H]	2.98645	3.1225	2.26623	2.79173
I2C7R6_BACAM	Glucokinase	0.577612	0.0990325	0.531255	0.402633
YWLF_BACSU	Putative sugar phosphate isomerase	0.203845	0.411003	0.267949	0.294265
A0A0D7XNW6_BACAM	Glutamine--fructose-6-phosphate aminotransferase	0.367987	0.160769	0.13486	0.221205
A0A369C4W8_BACAM	Phosphoglucomutase	0.578464	0.390861	0.451633	0.473653
E3E5U9_PAEPS	Diacetylchitobiose-6-phosphate hydrolase	0.385631	0.251263	0.498595	0.378496
I2C183_BACAM	3-hexulose-6-phosphate synthase	0.628199	0.291885	0.228195	0.382759
I2CBZ4_BACAM	Deoxyribose-phosphate aldolase	0.475416	0.169374	0.643956	0.429582
A0A498U5N5_BACPU	2-deoxyglucose-6-phosphate phosphatase	0.370622	0.302782	0.430881	0.368095
I2C370_BACAM	Uroporphyrinogen decarboxylase	0.434729	0.416364	0.349458	0.400184
I2C371_BACAM	Ferrochelatase	0.430343	0.198305	0.516688	0.381779
A0A1D9PIJ1_9BACI	LL-diaminopimelate aminotransferase	0.240922	0.208328	0.477647	0.308966
I2C7J1_BACAM	Acyl-CoA dehydrogenase	0.556691	0.141644	0.323807	0.340714
MHQA_BACSU	Putative ring-cleaving dioxygenase MhqA	0.112868	0.154666	0.186014	0.151183
Fatty acid biosynthesis process
ACCD_BACVZ	Acetyl-coenzyme A carboxylase carboxyl transferase subunit beta	3.83476	5.98845	3.68724	4.50348
I2C0L5_BACAM	2-C-methyl-D-erythritol 2,4-cyclodiphosphate synthase	3.76125	6.19734	1.89833	3.95231
I2CAD1_BACAM	Lactate utilization protein B	8.62457	2.39729	2.80347	4.60844
A0A0D7XWJ7_BACAM	Acyl carrier protein	6.81474	8.1169	8.04259	7.65808
I2C8P2_BACAM	Long-chain fatty-acid-CoA ligase	4.63343	2.23573	2.92157	3.26358
A0A4V7TP34_BACAM	3-hydroxy-3-methylglutaryl-ACP synthase	8.33794	2.52469	2.05782	4.30681
I2C8L1_BACAM	Acetolactate synthase	5.508	2.082	3.678	3.756
I2C584_BACAM	1-deoxy-D-xylulose 5-phosphate reductoisomerase 三	0.122399	0.471203	0.450891	0.348164
I2C7T6_BACAM	4-hydroxy-3-methylbut-2-en-1-yl diphosphate synthase (flavodoxin)	0.2074	0.102769	0.496656	0.268942
S6FZA3_9BACI	Enoyl-CoA hydratase / 3-hydroxyacyl-CoA dehydrogenase	0.335349	0.214752	0.505969	0.352023
Regulation of biological process
CHEY_BACSU	Chemotaxis protein CheY	3.67125	3.76807	1.92187	3.1204
GS14_BACSU	General stress protein 14	3.1602	3.08418	2.44512	2.8965
A0A0J1HZ03_BACAN	DeoR faimly transcriptional regulato	2.18674	2.77306	3.31963	2.75981
A0A4V7TVD6_BACAM	Alkyl hydroperoxide reductase subunit F	6.11534	2.09589	3.30197	3.83773
I2C5C4_BACAM	Ribonuclease Y	1.46898	1.93218	2.75775	2.05297
I2CC47_BACAM	Alkyl hydroperoxide reductase C	2.25661	4.46271	3.75222	3.49051
G20U_BACSU	General stress protein 20U	4.86236	7.24943	2.78173	4.9645
I2C7N4_BACAM	HTH-type transcriptional regulator MntR	9.08129	3.0192	3.15449	5.08499
FLIW_BACVZ	Flagellar assembly factor FliW	0.377659	0.0583934	0.618058	0.35137
BCP_BACSU	Peroxiredoxin Bcp	0.344359	0.499517	0.517324	0.453734
I2C0H8_BACAM	Transcription-repair-coupling factor	0.63074	0.282758	0.452532	0.455343
Drug and toxin metabolic process
A0A0A8JN28_BACSX	Oleandomycin glycosyltransferase	4.45123	2.07371	2.82246	3.1158
I2C4Y5_BACAM	Adenylyl-sulfate kinase	2.90926	2.42409	2.05536	2.46291
A0A2S9XVR1_9BACI	Cypemycin methyltransferase	1.86537	3.49982	2.24049	2.53523
A0A369CJH9_BACAM	Phosphinothricin acetyltransferase	2.942	3.92958	1.38446	2.75201
H9TE70_BACAM	Fengycin synthetase A	2.33531	6.86361	1.81797	3.6723
R4S1J9_BACAM	Polyketide synthase	3.71909	2.38056	3.67191	3.25719
Q70KJ7_BACAM	Surfactin synthetase A	0.565583	0.210763	0.475712	0.417352
Vitamin metabolic process
I2C3L7_BACAM	Thiazole synthase	6.06235	2.56222	2.04895	3.55784
I2C4G6_BACAM	2-dehydropantoate 2-reductase	2.92367	2.64028	2.87929	2.81442
I2C6Z3_BACAM	3-methyl-2-oxobutanoate hydroxymethyltransferase	0.460735	1.94774	4.87427	2.42758
RIBD_BACAM	Riboflavin biosynthesis protein RibD	0.466657	0.379895	0.19875	0.348434
Nucleobase-containing compound metabolic process and DNA transcription and translation
A0A0J1HZ03_BACAN	DeoR faimly transcriptional regulator	2.18674	2.77306	3.31963	2.75981
A0A4V7TND3_BACAM	Sporulation kinase	4.07641	1.47539	2.78549	2.7791
I2C7V0_BACAM	RNA polymerase sigma factor SigA	5.29832	2.42026	3.01739	3.57866
I2C0H9_BACAM	AbrB family transcriptional regulator, stage V sporulation protein T	2.58837	3.37625	4.77627	3.5803
I2CBB1_BACAM	CTP synthase	0.699041	1.36747	4.12528	2.06393
I2C257_BACAM	Phosphoribosylformylglycinamidine synthase subunit PurS	4.96637	1.67967	3.55929	3.40178
I2C726_BACAM	Nucleoside diphosphate kinase	2.61682	3.45978	1.32308	2.46656
I2C744_BACAM	Cytidylate kinase	2.69008	3.74375	2.37272	2.93552
I2CC90_BACAM	Adenylosuccinate synthetase	2.0883	3.0213	2.23957	2.44973
I2C8F7_BACAM	Holliday junction ATP-dependent DNA helicase RuvA	1.72722	6.04285	2.72579	3.49862
A0A2S4ENQ8_BACAM	Pyrimidine-nucleoside phosphorylase	5.77565	2.71549	2.86849	3.78654
I2C498_BACAM	7-carboxy-7-deazaguanine synthase	2.35927	2.35033	2.37992	2.36317 6306
A0A2S4ELT3_BACAM	Exodeoxyribonuclease 7 small subunit	2.37237	3.58943	3.23792	3.06657
I2C8M3_BACAM	Ribonuclease PH	1.89328	2.04795	2.18237	2.0412
A0A4V7TRC0_BACAM	Putative pre-16S rRNA nuclease	6.98653	8.77263	2.80113	6.18676
A0A2S4ELF9_BACAM	Cytidine deaminase	2.16195	2.88188	2.21052	2.41812
A0A4V7TML7_BACAM	3'-5' exoribonuclease YhaM	4.79744	1.45975	3.86707	3.37475
A0A5C2Q8J0_BACAM	Nucleoside triphosphate pyrophosphohydrolase	5.52579	4.50953	3.66007	4.56513
A0A1I7HDS6_9CLOT	Sigma 54 modulation protein	0.150456	0.707835	0	0.286097
I2C0H8_BACAM	Transcription-repair-coupling factor	0.63074	0.282758	0.452532	0.455343
I2C0N3_BACAM	DNA-directed RNA polymerase subunit beta	0.242726	0.339836	0.662154	0.414905
I2C514_BACAM	Transcription factor FapR	0.566919	0.279723	0.525074	0.457239
A0A0C2TLL6_BACPU	HTH-type transcriptional regulator CysB	0.145377	0.0862794	0.585042	0.272233
Response to stimulus
TRXB_BACSU	Thioredoxin reductase	1.63992	3.10759	5.93166	3.55972
I2C550_BACAM	Flagellar motor switch protein FliG	4.1981	3.73589	2.14472	3.35957
I2C0K9_BACAM	Protein-arginine kinase	3.62737	2.17957	2.34794	2.71829
A0A1Y0X6E7_BACAM	Chemical-damaging agent resistance protein C	1.6848	9.60623	3.51425	4.93509
A0A2S4EVC2_BACAM	HTH-type transcriptional repressor NsrR	4.25866	1.54888	2.89099	2.89951
I2C561_BACAM	Flagellar motor switch protein FliN	0.221948	0.179777	0.527603	0.309776
Note: "118/115, 119/116, 121/117" means the differential expression levels of proteins
